# Supplementary material for: Salinity Stress Mechanisms in Sepia esculenta Larvae Revealed by Integrated Biochemical and Transcriptome Analyses
Source: Biology (Basel). 2025 Sep 30;14(10):1338. doi: 10.3390/biology14101338 (PMC12561133; doi:10.3390/biology14101338)
Supplement: Supplementary file 1 [file biology-14-01338-s001.zip]

Archive with 1 entries (1 files):
- biology-3879035-Supplementary.pdf
